# Supplementary material for: Deficiency for scavenger receptors Stabilin‐1 and Stabilin‐2 leads to age‐dependent renal and hepatic depositions of fasciclin domain proteins TGFBI and Periostin in mice
Source: Aging Cell. 2023 Jun 25;22(9):e13914. doi: 10.1111/acel.13914 (PMC10497815; doi:10.1111/acel.13914)
Supplement: Supplementary file 1 — Figures S1–S4 [file ACEL-22-e13914-s002.zip]

Archive with 2 entries (2 files):
- Aging_cell_R1_Supp_no_markup.docx
- Supplementary_Figures_merged.pdf
