# Supplementary material for: Deficiency for scavenger receptors Stabilin‐1 and Stabilin‐2 leads to age‐dependent renal and hepatic depositions of fasciclin domain proteins TGFBI and Periostin in mice
Source: Aging Cell. 2023 Jun 25;22(9):e13914. doi: 10.1111/acel.13914 (PMC10497815; doi:10.1111/acel.13914)
Supplement: Supplementary file 2 — Table S1 [file ACEL-22-e13914-s001.zip › Supp_Table1.xlsx]

## Sheet: Primer
Gene Name	Fw	Rv
TGFBI	ACCATGGACCGGATGTTGAC	GGCCACCAGCATGCTAAAAC
POSTN	TCATTGAAGGTGGCGATGGT	TCTTTGCAGGTGTGTCTCCC
MON1	AACCTCCTAGCCTGGGTGAC	CAATAGGTGAGGGGCGTGAG
AAR2	CCTCACCAGTACCTTACAGGTTT	GAAGTGAAGTCCCAGCGGAA
GAK	CTGCCCACCAGGCATTTG	CCATGTCACATACATATTCAATGTACCT
Mrpl46	GGGAGCAGGCATTCCTACAG	GGTCCGGTCATTTTTTTTGTCA
Srp72	CACCCAGCAGACAGACAAACTG	GCACTCATCGTAGCGTTCCA

## Sheet: Antibodies
Protein	Vendor	Catalog	Application
TGFBI	Abcam, Milton, GB	ab170874	IF, WB
TGFBI	Novus, Wiesbaden, DE	NBP1-88606	IF, SimpleWestern
POSTN	Bio-Techne, Minneapolis, USA	AF2955	IF
EMCN	ThermoFisher Scientific, Waltham, USA	14-5851-85	IF
SPARC	Bio-Techne, Minneapolis, USA	AF942	IF
GAPDH	Cell Signaling, Danvers, USA	2118s	WB

## Sheet: RNA_ISH
Target	Catalog
TGFBI	494551
POSTN	418581
PPIB	313911
Dapß	310043

## Sheet: Macro_Quantification
//Convert Images to Tiff using process > Batch > Convert > TIFF; None; 1.0; tick Bioformats //Open image run("ROI Manager..."); imgName=getTitle(); run("Split Channels"); selectWindow("C1-" + imgName); rename("DAPI"); selectWindow("C2-" + imgName); rename("EMCN"); selectWindow("C3-" + imgName); rename("TGFBi"); run("Magenta"); selectWindow("C4-" + imgName); rename("Postn"); run("Merge Channels...…
